# Supplementary material for: C-tag TNF: a reporter system to study TNF shedding
Source: J Biol Chem. 2021 Jan 13;295(52):18065–75. doi: 10.1074/jbc.RA120.015248 (PMC7939438; doi:10.1074/jbc.RA120.015248)
Supplement: Supplementary file 1 [file mmc1.zip]

Archive with 5 entries (5 files):
- 162303_2_supp_612277_qp700n.pdf
- 162303_2_supp_612278_qn700n.xls
- 162303_2_supp_612279_qh700n.mov
- 162303_2_supp_612280_qs700n.xls
- 162303_2_supp_614892_qqgtzl.pdf
