# Supplementary material for: C-tag TNF: a reporter system to study TNF shedding
Source: J Biol Chem. 2021 Jan 13;295(52):18065–75. doi: 10.1074/jbc.RA120.015248 (PMC7939438; doi:10.1074/jbc.RA120.015248)
Supplement: Supplementary file 1 [file mmc1.zip › 162303_2_supp_612278_qn700n.xls]

## Sheet: gene ranking list
gene	# sgRNAs	avg. logFC
ADAM17	4	6.08976
RHBDF2	4	5.74698
FRMD8	4	4.93417
MRPS18A	4	3.56949
MYO5A	4	3.48539
RGPD8	4	3.42993
MALSU1	4	3.41668
IQCH	4	3.26952
ZNF227	4	3.26838
C20orf78	4	3.11515
TATDN1	4	3.11366
AGTPBP1	4	2.92992
MBLAC1	4	2.89613
MFSD3	4	2.87449
TRIM49C	4	2.84502
BLOC1S3	4	2.81269
SPIRE2	4	2.7937
YWHAQ	4	2.77942
TMEM159	4	2.77852
OOEP	4	2.75024
DBI	4	2.74988
CPN1	4	2.73768
GALK1	4	2.68743
ATP5L	4	2.67274
FBXO31	4	2.64962
ASAH2B	4	2.64504
PKD2L1	4	2.62945
SH2B2	4	2.62641
PLTP	4	2.62557
RTN4IP1	4	2.6083
SMIM21	4	2.59341
ZNF80	4	2.58761
GLG1	4	2.55405
ATF3	4	2.5317
SYNE3	4	2.53145
ADAT1	4	2.53055
PLA2G6	4	2.45526
PROS1	4	2.44231
CBLN1	4	2.4408
SDC1	4	2.43924
UPK3A	4	2.4374
NUDT3	4	2.41182
VGLL2	4	2.40495
BRD9	4	2.40214
FAM175B	4	2.39911
DES	4	2.39622
GMNC	4	2.393
SGSM1	4	2.37614
FA2H	4	2.33912
METTL7B	4	2.32429
OR52H1	4	2.31934
PHOSPHO1	4	2.31444
POT1	4	2.31055
OR6T1	4	2.30841
NPNT	4	2.30364
ACAT1	4	2.30269
COX4I1	4	2.29739
COQ10B	4	2.29645
COMMD8	4	2.29609
AP2M1	4	2.29282
HMGCS1	4	2.28475
CYP2A6	4	2.27498
GABARAPL2	4	2.27307
ZNF502	2	2.27198
THBS4	4	2.26942
TNNC2	4	2.22803
C7orf76	4	2.21257
DVL1	4	2.20863
MAP1LC3B2	4	2.20023
MAPK14	4	2.19171
FAM229A	4	2.18976
VIMP	4	2.17897
ADCY1	4	2.1601
GTPBP2	4	2.15736
AGPS	4	2.1558
ALG3	4	2.15392
FUK	4	2.15387
PANK3	4	2.14911
HLA-DOB	4	2.14454
PRSS3	4	2.13929
HTR3B	4	2.13816
OR3A1	4	2.1245
GBAS	4	2.12125
FURIN	4	2.11456
MICALL2	4	2.11046
SCGB2B2	4	2.10996
UPB1	4	2.10663
ZNF709	4	2.10012
CFAP70	4	2.09712
CPA5	4	2.09393
PTGS2	4	2.08249
MMP27	4	2.08173
PHKA1	4	2.08006
CTRB2	4	2.07435
PPIH	4	2.07079
NREP	4	2.0615
OR4C15	4	2.06139
PPM1F	4	2.04147
CH25H	4	2.03742
KRTAP1-3	4	2.02399
C14orf119	4	2.02371
DCTD	4	2.02114
ATP11C	4	2.01746
TLE2	4	2.01656
TTYH1	4	2.01071
LIN28A	4	2.01006
ZNF586	4	2.00771
ADAMTS1	4	2.00127
LCTL	4	1.99886
MUC5B	4	1.99755
PNPO	4	1.9908
NARS2	4	1.98196
CCDC152	4	1.97404
WDR7	4	1.97228
SIAH1	4	1.97193
NGRN	4	1.9707
ARHGAP4	4	1.97045
SERTAD4	4	1.96963
FBXO42	4	1.95989
NELL1	4	1.95916
SEC23A	4	1.95164
SULT1C4	4	1.95009
EXTL3	4	1.94602
MAP3K1	4	1.94397
GSTM5	4	1.93678
TTLL11	4	1.93003
CDRT4	4	1.92758
CYP17A1	4	1.92457
PCDHGA8	4	1.92311
HTR2B	4	1.9207
C12orf29	4	1.91999
AASDHPPT	4	1.91956
ABCC6	4	1.91348
AP4M1	4	1.90644
TMEM140	4	1.89857
THAP5	4	1.8948
LARP7	4	1.89461
GMCL1	4	1.89426
CCL21	4	1.89317
CST11	4	1.89215
ADAD1	4	1.89007
OTUD5	4	1.88933
TMEM200A	4	1.88893
TBX4	4	1.88789
PKP3	4	1.884
FAM181B	4	1.87942
ZNF652	4	1.87351
ITSN1	4	1.86416
VKORC1	4	1.86344
TECPR1	4	1.86134
TTC23	4	1.86071
HELT	4	1.85982
ALB	4	1.8504
GSC	4	1.84823
SH3BGR	4	1.84817
MET	4	1.84472
2018-09-02	4	1.84413
UBE4A	4	1.84354
PRR20C	4	1.84216
ZNF124	4	1.83897
CALR3	4	1.83837
DPP10	4	1.82877
SLC38A5	4	1.82447
ZMYND12	4	1.82209
TCTEX1D4	4	1.81731
DNAJC22	4	1.81549
SEC14L5	4	1.81288
FABP4	4	1.81201
NCR2	4	1.80845
PCDHB16	4	1.80223
MSL2	4	1.80166
UBR4	4	1.79716
KRTAP21-3	4	1.79661
STON2	4	1.79264
BPTF	4	1.79113
SELM	4	1.79069
HEATR9	4	1.78539
POLI	4	1.77512
VPS4A	4	1.77488
SLITRK5	4	1.77444
ST3GAL5	4	1.77128
PCDH18	4	1.76805
PREPL	4	1.76184
PDIA2	4	1.75892
ZSCAN32	4	1.75222
AMDHD2	4	1.75193
GPALPP1	4	1.75191
EFNB1	4	1.74945
TAS1R2	4	1.74629
KRT40	4	1.7441
CSTF2T	4	1.73976
CCDC124	4	1.73572
AGPAT5	4	1.73404
ARNTL	4	1.72805
RNF135	4	1.72646
EHMT2	4	1.72345
XIRP2	4	1.72033
OVOL3	4	1.72006
HLA-DOA	4	1.71777
RHOBTB1	4	1.7139
SH3RF1	4	1.70952
USP17L5	4	1.7028
FZD1	4	1.70202
FSD1	4	1.69635
C9orf41	4	1.69374
ZNF414	4	1.69182
METTL1	4	1.69136
EXOC3L4	4	1.69103
POU3F1	4	1.68671
ARG1	4	1.68657
HKDC1	4	1.67335
NGEF	4	1.67252
ANKRD20A2	4	1.67225
CT55	4	1.66638
DPY19L2	4	1.66505
HIF1A	4	1.66005
LINS	4	1.657
PPP4R2	4	1.65309
TIFA	4	1.6525
GLB1L3	4	1.64798
RIC8A	4	1.64759
ARMC10	4	1.64721
NELFB	4	1.64242
PLCL1	4	1.6404
DCAF8L1	4	1.63965
PHF20L1	4	1.63569
HIST1H2AA	4	1.63535
ARSE	4	1.63212
CLEC2B	4	1.62822
RBM48	4	1.62742
SFRP4	4	1.62558
OR2AG1	4	1.62444
ANKS1A	4	1.62184
ZNF16	4	1.61686
HBG2	4	1.61521
RASSF10	4	1.61502
PPP1R3B	4	1.61001
NUP35	4	1.61
OLFML3	4	1.58842
C9orf117	4	1.57941
C16orf59	4	1.57739
C16orf70	4	1.57698
TMEM11	4	1.57487
2018-09-10	4	1.57446
KIAA1456	4	1.57219
CLDN3	4	1.57105
REG3A	4	1.5697
CILP2	4	1.56852
MZT2A	4	1.56147
TNFRSF1B	4	1.5594
SOX9	4	1.55549
TCF20	4	1.55447
RAB27A	4	1.55276
STIM1	4	1.55187
STAC2	4	1.55072
FBXL4	4	1.54939
ATG2A	4	1.54599
RAD9B	4	1.54577
CD47	4	1.5418
RHBDD1	4	1.53989
ADARB2	4	1.53908
PIK3C2B	4	1.53668
SDSL	4	1.53138
MAP2K3	4	1.5297
C3orf62	4	1.52946
UQCRC2	4	1.52649
TMEM205	4	1.52566
ARMC1	4	1.52503
SDK1	4	1.52197
ADAM21	4	1.51807
KDELC1	4	1.51602
CLDN20	4	1.51461
GAK	4	1.50633
FBXO32	4	1.50566
PON1	4	1.50392
HIST3H2A	4	1.50309
ZNF506	4	1.50303
RTN2	4	1.50036
FUT9	4	1.49902
SPNS2	4	1.49581
PGAP2	4	1.49399
MUC13	4	1.49354
FREM3	4	1.49091
BCKDHB	4	1.49085
SLC13A3	4	1.48657
OR1D2	4	1.47705
C10orf113	4	1.47529
GABBR2	4	1.47513
VPS37B	4	1.47384
PRPS2	4	1.47307
ZSWIM5	4	1.46989
LEP	4	1.46861
CLCN1	4	1.46406
SLC25A42	4	1.4639
AKAP8	4	1.46289
MFHAS1	4	1.45866
TKT	4	1.45785
LMOD2	4	1.45354
TAPBP	4	1.45192
PPP2R1A	4	1.45065
ITPRIPL1	4	1.44874
DYDC2	4	1.44809
KIAA1644	4	1.43634
FAM43A	4	1.43355
IL1R1	4	1.43282
VWF	4	1.43254
CCDC40	4	1.42876
MAT2A	4	1.42738
GLOD4	4	1.4269
RBM4B	4	1.4246
PHACTR2	4	1.42301
CLCA2	4	1.42017
BRMS1	4	1.4198
GDF11	4	1.41942
C17orf77	4	1.41545
PDP2	4	1.41277
OGFOD2	4	1.40844
CD164	4	1.40668
CES2	4	1.40563
FYCO1	4	1.40514
ZNF558	4	1.4048
CLEC16A	4	1.40289
MFSD6	4	1.40091
BRWD1	4	1.39945
HINT2	4	1.39829
DAAM1	4	1.39628
SYP	4	1.39222
HIBCH	4	1.38997
ZBED6CL	4	1.38972
KRTAP4-7	4	1.38772
STARD3	4	1.38684
ZNF460	4	1.38447
KCNV2	4	1.38264
ARHGAP24	4	1.3813
OR56A3	4	1.37824
LMO1	4	1.37483
HTRA4	4	1.37175
ITGB3	4	1.36832
AP3M1	4	1.36831
JPH2	4	1.36621
TXNIP	4	1.36194
ATP8A2	4	1.36116
IL17A	4	1.35834
ADGRG3	4	1.35753
EFCC1	4	1.35163
CLRN3	4	1.35004
FOXN3	4	1.34962
KIF26A	4	1.34822
NRN1L	4	1.34618
POLRMT	4	1.34338
CDC40	4	1.34272
TSPAN4	4	1.34234
UBL4A	4	1.33865
LRPPRC	4	1.33799
RFWD3	4	1.33522
MINK1	4	1.33473
SRSF10	4	1.33232
SARNP	4	1.33037
ZNF729	4	1.32866
CSH1	4	1.32818
CFAP43	4	1.32579
RRP1B	4	1.32197
CARD16	4	1.32118
NMS	4	1.3207
CLCA1	4	1.31882
C15orf27	4	1.31874
GNG13	4	1.3183
PABPC1L	4	1.31614
GSE1	4	1.31494
CAMK1G	4	1.30902
C14orf79	4	1.30889
GKAP1	4	1.30593
ANKRD62	4	1.29112
ERG	4	1.29097
IVD	4	1.28956
SSX2	4	1.28871
GAGE2B	4	1.28802
CYP2A7	4	1.28719
TRAK2	4	1.28713
FOLH1B	4	1.28565
FAM104B	4	1.2855
FKTN	4	1.28521
LZIC	4	1.28463
ELMOD1	4	1.28286
CAND1	4	1.28164
CEP170B	4	1.27976
ST6GALNAC2	4	1.26974
CHAMP1	4	1.26926
PRRG3	4	1.2671
DPEP2	4	1.26655
KCTD19	4	1.26394
TIGIT	4	1.26113
ESAM	4	1.25988
KPNA5	4	1.25912
OR52W1	4	1.25899
CYP21A2	4	1.25379
SLC25A24	4	1.25377
NEK4	4	1.25244
HMGCLL1	4	1.25192
ALG2	4	1.24767
ASB17	4	1.24573
PIRT	4	1.24265
ISG15	4	1.23762
NPR2	4	1.23628
ZNF440	4	1.2346
PCDH11Y	4	1.23291
GNA11	4	1.23086
OXSM	4	1.23006
PSEN2	4	1.22989
PPP2R2B	4	1.22953
WFDC8	4	1.22571
RAMP2	4	1.22233
CSNK1E	4	1.2205
SETMAR	4	1.21859
MYL5	4	1.21801
GPR19	4	1.21627
OR11G2	4	1.21532
SRP72	4	1.21271
CNGA3	4	1.211
HOXB13	4	1.2082
GPR153	4	1.20667
BCL11A	4	1.20067
TMEM5	4	1.1976
UHRF1	4	1.19672
FNDC4	4	1.19655
UBIAD1	4	1.19571
PCYT2	4	1.19552
TULP4	4	1.19521
SCCPDH	4	1.1906
LEMD2	4	1.18833
USF1	4	1.18816
RTP4	4	1.18683
RHOC	4	1.18238
LAG3	4	1.18203
FOXJ1	4	1.1811
NFRKB	4	1.18001
GYPB	4	1.17353
C15orf32	4	1.17306
ANKS6	4	1.17253
BCL2L14	4	1.17246
SEZ6	4	1.17071
CPNE7	4	1.16807
FECH	4	1.16405
OR2B2	4	1.16261
GIP	4	1.16197
CARTPT	4	1.16075
COA5	4	1.15937
NKX2-1	4	1.15757
LRRC14B	4	1.15357
AFF1	4	1.15306
SEMA3D	4	1.152
GRIK2	4	1.15168
FAM186A	4	1.14812
PCDHGA3	4	1.14679
UBALD1	4	1.14565
COASY	4	1.14045
PRSS12	4	1.14023
ZMYM2	4	1.13982
STK32C	4	1.1396
FCER1A	4	1.13544
LIPE	4	1.13479
RARRES2	4	1.13368
CEP55	4	1.13203
TMEM168	4	1.13104
ARHGEF10	4	1.12993
KCNT1	4	1.12713
RBMY1B	4	1.12313
ZNF629	4	1.11728
DEPDC5	4	1.11587
EEPD1	4	1.11271
OXT	4	1.11179
CEP68	4	1.10695
GPR176	4	1.10491
IL12A	4	1.10123
UVRAG	4	1.09544
MLXIPL	4	1.09088
KIAA1191	4	1.08884
TPSAB1	4	1.08789
ENDOV	4	1.08694
KRT71	4	1.08406
FGGY	4	1.08325
CDY1B	4	1.08103
NDN	4	1.08092
ATXN7L1	4	1.08078
LRRC27	4	1.07971
KRTAP4-3	4	1.07503
IQCD	4	1.07427
FOXN2	4	1.07405
SLC38A10	4	1.07198
NIPAL3	4	1.06884
MYNN	4	1.06766
CHDH	4	1.06574
ADGRL4	4	1.06563
POMK	4	1.06517
GRB14	4	1.0651
S100A4	4	1.06379
FAM71F2	4	1.06282
SGCE	4	1.06183
TAAR1	4	1.06172
CP	4	1.06022
PDE6C	4	1.05794
DYRK1A	4	1.05667
ORAI3	4	1.05609
FRYL	4	1.04855
FXYD2	4	1.04745
OR2B11	4	1.04223
SLC26A3	4	1.03957
KCNN2	4	1.03942
GPR152	4	1.03907
CSF2RB	4	1.0387
AMFR	4	1.03516
SLC6A12	4	1.03467
LONRF1	4	1.03449
SP8	4	1.03224
UBE2B	4	1.03184
KIF13B	4	1.03116
RIC3	4	1.03008
ARL14	4	1.02506
FGF23	4	1.02363
TNFSF9	4	1.02357
MBD2	4	1.02316
PCDHGB7	4	1.01468
KRTAP1-1	4	1.0146
MSRB3	4	1.00353
TMEM129	4	1.0017
MLX	4	1.00029
KIRREL	4	0.99798
ADAM8	4	0.996673
MRPL35	4	0.996307
TSNARE1	4	0.994019
SAMD15	4	0.993987
FAM122B	4	0.991234
ZNF679	4	0.989018
TXNDC15	4	0.986872
PHLPP1	4	0.98686
HAS1	4	0.984195
GABRQ	4	0.984035
NCAN	4	0.98278
ZXDB	4	0.979565
CREB3	4	0.978272
LRP8	4	0.97626
PDXDC1	4	0.976225
XKR6	4	0.97503
ADCY10	4	0.974682
TTLL9	4	0.973111
C1QL3	4	0.972443
ARL5C	4	0.970984
OPRK1	4	0.969588
EDEM3	4	0.968086
FRK	4	0.968028
KCNIP4	4	0.967214
SNX31	4	0.966744
CAPN10	4	0.966627
NUTM2G	4	0.966221
GMPPA	4	0.963243
PDLIM2	4	0.955354
C10orf62	4	0.954795
DEFB103A	4	0.954393
GCLC	4	0.953711
ADAMTS17	4	0.953285
PLLP	4	0.94945
CX3CL1	4	0.947832
CSDC2	4	0.946116
MPPE1	4	0.946111
MAPK9	4	0.946061
NUDT2	4	0.945238
SEPHS2	4	0.942065
CBS	4	0.941066
IL10RA	4	0.939811
HDGF	4	0.939605
SCARA5	4	0.932914
GMPR2	4	0.930973
RGN	4	0.930264
CADM1	4	0.92812
STS	4	0.920038
C2orf16	4	0.919333
ZMAT2	4	0.916666
SERPINA9	4	0.916345
SLC39A6	4	0.916233
PEX10	4	0.914421
KCNU1	4	0.913057
GIMAP5	4	0.910611
YAF2	4	0.909871
MYC	4	0.905011
GUCY1B3	4	0.904878
ADORA2B	4	0.89808
RAVER1	4	0.897984
ZSWIM7	4	0.897687
SDS	4	0.897313
OR4C46	4	0.896386
FAM90A1	4	0.896221
ADAMTS2	4	0.895921
PLIN5	4	0.895213
ARFGAP1	4	0.894607
RRAD	4	0.8935
PSPH	4	0.892195
SLC22A14	4	0.881977
FSHB	4	0.880771
KRT82	4	0.880649
SRRM4	4	0.878259
OR2AT4	4	0.877162
GYPE	4	0.873151
GFY	4	0.872451
HNRNPA1L2	4	0.870373
ZFAND2A	4	0.869203
ZNF90	4	0.868693
NKX2-6	4	0.867918
PET100	4	0.865698
RUNX1	4	0.865378
PLP1	4	0.863823
WDR70	4	0.860372
FBF1	4	0.860109
RLIM	4	0.858563
DIS3L	4	0.858476
PCMT1	4	0.856586
GAS2L2	4	0.854901
DCLK1	4	0.854645
TGFBI	4	0.847538
CRISPLD1	4	0.844923
TRIM32	4	0.84355
AKR1A1	4	0.843229
SOX8	4	0.842451
DDR1	4	0.838292
SCN2A	4	0.837467
ZBED8	4	0.836932
CCDC51	4	0.836892
POC1B	4	0.836471
SMPDL3A	4	0.83459
TSPYL6	4	0.832594
IGFALS	4	0.830651
CCDC71	4	0.829837
RBBP8	4	0.829268
ACAP3	4	0.82908
SPATA7	4	0.82859
KRT19	4	0.826224
FRMD4A	4	0.823168
IFT27	4	0.822836
ITGAX	4	0.82157
PGC	4	0.82144
NT5M	4	0.819477
NAV2	4	0.818451
WDR47	4	0.817751
C20orf144	4	0.817359
RAD50	4	0.810228
IFI16	4	0.808402
RMI2	4	0.807927
PTGER1	4	0.804594
MAN2A1	4	0.803973
GJB1	4	0.799077
RINT1	4	0.799039
UBC	4	0.798518
CUX1	4	0.798417
UBE2QL1	4	0.797387
OR4A16	4	0.796921
DKK1	4	0.796756
GRAPL	4	0.79295
ABLIM3	4	0.792193
MAN1C1	4	0.791856
DEFB107A	4	0.790686
HMBS	4	0.788051
ST6GALNAC6	4	0.78692
DHFR	4	0.786781
IK	4	0.7849
PPP1R2	4	0.784117
ZNF680	4	0.783209
GCSAM	4	0.782994
MYF5	4	0.781448
STK17B	4	0.781277
SLPI	4	0.773733
SEC22C	4	0.772926
FTHL17	4	0.772539
WDR77	4	0.772347
CLGN	4	0.770669
SYNGAP1	4	0.76981
C1orf61	4	0.769478
IFT140	4	0.765923
TPM4	4	0.76449
VPREB3	4	0.764456
PKD1L3	4	0.762229
FNBP1	4	0.762057
FOXP3	4	0.760765
ARHGAP6	4	0.760746
PRTFDC1	4	0.759348
CNOT7	4	0.756669
P2RY4	4	0.756099
GJD2	4	0.752667
PLD1	4	0.749822
SPANXN4	4	0.746644
RORB	4	0.746641
CSF2	4	0.7465
SLC16A13	4	0.745737
PARVG	4	0.744944
DMBT1	4	0.744563
AQP2	4	0.737459
SETD6	4	0.735262
C1orf189	4	0.734654
ZSCAN10	4	0.734096
PEX11B	4	0.73308
MOB1A	4	0.727192
COL14A1	4	0.725824
PHYHIP	4	0.725811
IL2RA	4	0.725317
CAMKV	4	0.723677
MRPS36	4	0.723606
POFUT2	4	0.717028
CASKIN2	4	0.715512
PALLD	4	0.709546
DNAJC13	4	0.709282
TSPAN10	4	0.708839
UTS2B	4	0.708752
STIM2	4	0.706909
C6orf48	4	0.70523
AIRE	4	0.703171
TYMP	4	0.702905
AGO2	4	0.700622
TOLLIP	4	0.699142
BFSP1	4	0.697258
ARHGAP25	4	0.696543
CLIC2	4	0.695894
STRA13	4	0.695846
PROP1	4	0.695326
OBP2B	4	0.695176
ZSCAN25	4	0.694532
SNAP91	4	0.692623
GALNT4	4	0.692483
KRT23	4	0.690159
ARHGAP26	4	0.688855
SLC7A6	4	0.688777
TBRG4	4	0.687798
PPP3CC	4	0.687707
LRRC32	4	0.687368
DAB2	4	0.687355
PPP1R12A	4	0.686674
ZBTB17	4	0.686576
MYOM1	4	0.685447
MTFMT	4	0.682677
USP54	4	0.681525
SLC25A48	4	0.678077
SH2D5	4	0.671205
PNMA6A	4	0.670888
EPB41L4B	4	0.669401
LHX1	4	0.669271
ADIPOR2	4	0.669064
SASH1	4	0.669051
IFT81	4	0.667663
ITFG3	4	0.667092
PRM2	4	0.665713
RNASEH2A	4	0.664913
HBP1	4	0.664534
ZNF106	4	0.664067
MGAT1	4	0.663575
MSH6	4	0.662347
OSBPL2	4	0.660008
DDX39B	4	0.659478
ESPL1	4	0.658155
N4BP3	4	0.656655
GAREM	4	0.654944
SERHL2	4	0.654217
MYL12A	4	0.653763
CDH22	4	0.652569
PTPRH	4	0.652068
HCCS	4	0.649744
XKRX	4	0.648677
CYP51A1	4	0.646465
ACCSL	4	0.645509
SLC20A2	4	0.644675
UBB	4	0.64287
TNKS	4	0.640087
RLN1	4	0.63625
OR52K2	4	0.634413
DUSP16	4	0.634164
MON1B	4	0.633472
MBD3L5	4	0.632399
SHFM1	4	0.631175
TPRX1	4	0.631073
SERPINF1	4	0.630701
RNF181	4	0.630663
TMEM174	4	0.629387
C1orf112	4	0.627922
PAQR7	4	0.62439
SLC4A11	4	0.622656
BRINP3	4	0.621139
PARD6B	4	0.621134
HYLS1	4	0.619401
SETSIP	4	0.619386
IQCF2	4	0.618451
ZHX1-C8orf76	4	0.616641
CMAS	4	0.61514
GAGE12H	4	0.614943
GUCA2A	4	0.614006
CAMK2B	4	0.61349
DNAJB8	4	0.61143
ASXL3	4	0.610157
CENPT	4	0.605251
OR52R1	4	0.601555
TAMM41	4	0.59883
OR2T11	4	0.598636
CILP	4	0.591771
KCNH2	4	0.591713
NRGN	4	0.588205
CLSPN	4	0.586809
GUCY2F	4	0.586051
PCDHGB3	4	0.585723
ESPNL	4	0.585682
NOVA1	4	0.582509
ZNF441	4	0.582213
PBK	4	0.580956
C10orf53	4	0.576042
B3GALT4	4	0.575482
LGALS7B	4	0.571988
WNK2	4	0.571844
PERM1	4	0.570725
NCKAP1L	4	0.568581
SND1	4	0.565631
PIEZO2	4	0.565378
RAB34	4	0.562839
APLN	4	0.562167
CSNK2A2	4	0.560701
STK4	4	0.558338
KCTD11	4	0.558292
SENP3	4	0.557603
LOC100287036	4	0.556984
TEX2	4	0.556322
SMR3B	4	0.555415
OPTN	4	0.553873
GTF3C5	4	0.549437
ZNF22	4	0.548738
MADCAM1	4	0.54823
NTRK1	4	0.547778
ARR3	4	0.547091
ADGRF2	4	0.545949
LOC100129216	4	0.545075
CEP131	4	0.543557
C10orf91	4	0.542193
VPS35	4	0.541811
FAM110A	4	0.538355
ZNF282	4	0.53471
MKL2	4	0.530956
CBX5	4	0.529227
SPATA31C2	4	0.528697
KCNK15	4	0.524855
LPPR2	4	0.523811
ARHGAP22	4	0.522901
PELO	4	0.522706
SLC27A2	4	0.518409
SLC35C1	4	0.51775
KLC2	4	0.512483
KANSL1L	4	0.51165
LRIT3	4	0.509727
FAM175A	4	0.507908
BIN1	4	0.506491
FBXO15	4	0.505967
CDK10	4	0.505712
PI4K2A	4	0.504149
ARHGAP20	4	0.50342
APCDD1	4	0.502688
MYH2	4	0.502499
ISL1	4	0.499821
CPT2	4	0.497662
UBA5	4	0.495717
SIGLEC6	4	0.495657
CC2D2A	4	0.495451
ALKBH8	4	0.495356
OR2T34	4	0.494784
B3GNTL1	4	0.49193
RNF187	4	0.489537
OPRL1	4	0.489232
PRORY	4	0.486466
HECTD1	4	0.485915
CLK1	4	0.485802
SFMBT1	4	0.485273
TENM3	4	0.483754
MEIOB	4	0.481725
DDX1	4	0.478743
LAMC2	4	0.477926
LY6K	4	0.477562
CLDN11	4	0.476531
HOXC5	4	0.476265
XPO5	4	0.47535
AGR2	4	0.475253
ANGPT4	4	0.475172
OR5I1	4	0.474511
ZCCHC24	4	0.469893
CCDC121	4	0.468779
EFCAB5	4	0.467367
RAB4A	4	0.466883
TNFAIP6	4	0.466563
FHIT	4	0.463587
USP42	4	0.461244
KRTCAP3	4	0.455289
DPM1	4	0.453632
CLASP1	4	0.453334
MIR205HG	4	0.452095
API5	4	0.448772
KRTAP5-5	4	0.448327
GPR18	4	0.447506
TMEM54	4	0.445471
ILF3	4	0.444465
CTDSP1	4	0.443459
GOLGA6B	4	0.442812
OR51T1	4	0.44063
CD300LD	4	0.437369
GEN1	4	0.435741
ATPAF1	4	0.434885
RNF217	4	0.433146
PKHD1L1	4	0.43169
SOCS2	4	0.431427
DNAJB3	4	0.429799
GALNT15	4	0.425363
FAM204A	4	0.424424
PML	4	0.423339
PTPN22	4	0.422407
TPCN2	4	0.421362
STRC	4	0.42112
PGAM4	4	0.418153
DTD1	4	0.418111
SERPINA10	4	0.415288
GNA13	4	0.414155
GTF3C1	4	0.412911
SMCO1	4	0.4122
JAM2	4	0.408678
RBKS	4	0.408465
TRIM46	4	0.404631
NEURL3	4	0.403504
PSG6	4	0.399978
SLC52A2	4	0.396916
FOLH1	4	0.393414
B3GNT7	4	0.392764
NDUFA10	4	0.387816
C19orf33	4	0.387611
ZNF12	4	0.385737
RNF151	4	0.385208
ELK3	4	0.384824
PAK7	4	0.384757
MMP25	4	0.384394
TMEM216	4	0.380903
SERF2	4	0.379809
WARS2	4	0.378631
ADGRA3	4	0.378151
UFC1	4	0.37711
PABPN1	4	0.373065
BARHL2	4	0.37238
IRF2BP1	4	0.372202
CCL26	4	0.369011
LRMP	4	0.368559
KRTAP10-4	4	0.365873
CCNA1	4	0.365836
DYRK1B	4	0.365103
RHEB	4	0.365089
IFNA21	4	0.363816
DEFA6	4	0.357476
OR2F1	4	0.355934
KRTAP11-1	4	0.353569
KLHL25	4	0.353373
ZC3HC1	4	0.352973
RNF34	4	0.351386
FOXJ2	4	0.350953
FOXL2	4	0.348602
MAGEA10	4	0.347688
A4GALT	4	0.346649
LUC7L3	4	0.346605
CELF4	4	0.345015
POMT2	4	0.34281
CECR6	4	0.340884
TMEM223	4	0.339185
TAP1	4	0.338376
PRRC2B	4	0.336479
UTP18	4	0.336454
HDHD1	4	0.336273
NFYA	4	0.335513
TSC22D4	4	0.335242
ZFP14	4	0.332839
DPAGT1	4	0.332181
DCAF5	4	0.330771
VDAC1	4	0.330748
FARP1	4	0.328357
NOL12	4	0.324812
SCN3B	4	0.323394
ATP1A2	4	0.322388
TMEM92	4	0.321928
CENPH	4	0.321669
PODN	4	0.317689
KHDC3L	4	0.313697
SCN2B	4	0.313498
CTSE	4	0.312573
STX3	4	0.312121
SYDE1	4	0.307124
GABRR3	4	0.302112
FLOT1	4	0.302102
GPX8	4	0.301093
MTX2	4	0.300181
RLF	4	0.297029
HIVEP1	4	0.296414
IGSF10	4	0.295007
SMO	4	0.291451
COIL	4	0.289799
EHD2	4	0.287414
TRNAU1AP	4	0.283995
RREB1	4	0.282874
MYOCD	4	0.282231
USP40	4	0.280008
TP53TG3C	4	0.279794
LILRA1	4	0.276739
MFI2	4	0.275345
BPIFA3	4	0.269662
PLCD3	4	0.269542
CACNG4	4	0.264666
GH1	4	0.262489
MYO1G	4	0.262164
SLC10A6	4	0.261698
MAPK8	4	0.258546
OR2V1	4	0.258143
GEMIN8	4	0.257931
ENKD1	4	0.257113
RAPGEF4	4	0.256572
SRGAP2B	4	0.255571
VCX3A	4	0.255396
LANCL3	4	0.255117
FAS	4	0.254429
PVRL3	4	0.25277
PALM3	4	0.252631
ZNF700	4	0.250677
SNX15	4	0.248707
ANO9	4	0.248043
ZBTB34	4	0.247142
AKT2	4	0.24654
ARSG	4	0.246439
PTER	4	0.24623
DCTPP1	4	0.244004
COA7	4	0.242492
ATP6V1G3	4	0.239089
RSAD1	4	0.237003
PPP1R8	4	0.236276
FANCA	4	0.236092
ADRA2C	4	0.235187
CD244	4	0.234764
BDH1	4	0.233346
ZCCHC6	4	0.232249
KCNB2	4	0.225862
ZNF473	4	0.224569
TAF8	4	0.223948
DBF4B	4	0.223492
KLLN	4	0.220386
BTG3	4	0.219605
SDPR	4	0.219417
ZNF417	4	0.218311
FAM24B	4	0.212511
KCNE3	4	0.211338
NBEAL2	4	0.211304
ELMOD3	4	0.211085
FAM216B	4	0.210649
EVPL	4	0.210578
ZNF728	4	0.209322
RNASE12	4	0.208588
UNC119B	4	0.208429
FBXL16	4	0.203249
CPPED1	4	0.202144
SLC38A11	4	0.201141
CRYBB1	4	0.201075
CST9	4	0.200575
LRRC6	4	0.200396
CCDC85A	4	0.200243
SUV420H1	4	0.199661
CFAP46	4	0.198683
TRMT10C	4	0.19815
STK17A	4	0.197343
ZNF781	4	0.196951
C9orf131	4	0.196484
TAF3	4	0.194893
PDCD6IP	4	0.194563
LOXHD1	4	0.19405
MVD	4	0.193772
HDAC4	4	0.192638
ATP5A1	4	0.192574
TREM1	4	0.191307
FOXP4	4	0.190969
TRIM68	4	0.18795
SCUBE3	4	0.185824
HSD11B2	4	0.185796
DDN	4	0.185131
TMEM161A	4	0.183459
QSER1	4	0.18304
MSGN1	4	0.182468
TMPRSS7	4	0.182065
ELFN2	4	0.180427
GCSH	4	0.177957
CEACAM6	4	0.176491
STEAP3	4	0.175512
ZNF277	4	0.175322
GIGYF1	4	0.173739
HERPUD1	4	0.173681
ZNF829	4	0.171945
CDH10	4	0.171936
PPARA	4	0.171493
C2orf73	4	0.17042
MAGEA5	4	0.169227
MYEF2	4	0.168771
HRAS	4	0.167597
STT3A	4	0.165897
ADCK4	4	0.164197
OR4A47	4	0.163463
TMEM107	4	0.162442
LRRC15	4	0.162389
ERICH1	4	0.162307
ZNF675	4	0.160636
PRICKLE4	4	0.160434
MDP1	4	0.158674
PPP1R32	4	0.158168
NDUFA5	4	0.151227
SKA3	4	0.148638
ZNF576	4	0.144444
LVRN	4	0.143082
ARFGEF2	4	0.138639
THADA	4	0.13775
ROCK2	4	0.136464
NAA30	4	0.135831
TEKT1	4	0.135748
MYH1	4	0.13527
TNFRSF14	4	0.135204
LRP2	4	0.134919
TOR1A	4	0.130223
CHMP4A	4	0.129508
AQP7	4	0.129122
OR6C76	4	0.127476
LGALS2	4	0.126368
ZNF579	4	0.124234
EMB	4	0.124
TRPM2	4	0.123539
OR5D18	4	0.122926
ACTL8	4	0.122509
NEK3	4	0.121905
H1FOO	4	0.121784
AGER	4	0.120484
LRP5	4	0.118646
E2F4	4	0.1182
HIST1H2BF	4	0.11685
KCNS3	4	0.113741
C2orf27B	4	0.113497
DARS2	4	0.112285
SLC35F1	4	0.111841
BIRC3	4	0.111169
CREBZF	4	0.110737
CYS1	4	0.110529
GFAP	4	0.109243
ZNF284	4	0.108802
CLEC7A	4	0.106839
OR1E1	4	0.105048
DEFB115	4	0.10498
MTCL1	4	0.102477
PRAC1	4	0.101986
RIPK1	4	0.0992878
NCAPG2	4	0.0989438
LHX2	4	0.0960534
SAR1B	4	0.0951301
TULP1	4	0.0945299
C17orf98	4	0.0940461
CCDC74B	4	0.0937644
WDR72	4	0.0933813
THUMPD2	4	0.0933632
SH3BP2	4	0.0888053
SMYD1	4	0.0881213
TAF7L	4	0.0879014
DRD5	4	0.0846827
PABPC1L2B	4	0.0846527
BBS5	4	0.0840242
HIST1H2AB	4	0.0840123
ALPPL2	4	0.0837322
LIN37	4	0.082543
CYP19A1	4	0.0810678
AARD	4	0.0803115
SPPL2B	4	0.0801608
KRTAP10-8	4	0.0800298
CLINT1	4	0.0795268
IL18BP	4	0.078512
FAM86C1	4	0.076384
FAM32A	4	0.0754655
IQCC	4	0.0751186
TRIB3	4	0.0749138
OTOL1	4	0.0742113
C17orf104	4	0.0733604
MSR1	4	0.0726571
UQCRH	4	0.0709443
ANKRD13B	4	0.0694892
SDHAF3	4	0.068447
PDE3A	4	0.0667432
ZNFX1	4	0.0655252
AGFG2	4	0.0646733
ZNF721	4	0.0645278
GSTA3	4	0.0636152
SPAG7	4	0.0628413
DHRS11	4	0.0572741
FBXO27	4	0.0571399
SLC51A	4	0.0567591
ZFP3	4	0.0562082
ZMYM4	4	0.0552897
MCFD2	4	0.0542313
PAK1	4	0.0535806
ERF	4	0.0535189
HS3ST3B1	4	0.0509169
ALPK2	4	0.0508967
RPRD1B	4	0.0500087
KCNG4	4	0.0489656
PLGLB2	4	0.0487916
CERS2	4	0.0469105
DLL3	4	0.0455397
ABHD8	4	0.0447578
DENND6A	4	0.0442467
EMX1	4	0.0433175
KIAA0226	4	0.0427124
NUDT10	4	0.0424349
HN1	4	0.0423831
OR2W1	4	0.0417889
C2orf71	4	0.0395198
MAPK10	4	0.0390167
FANCD2OS	4	0.0388792
CHST6	4	0.0381421
CAAP1	4	0.0376052
DNMT3A	4	0.0371289
TMEM72	4	0.0364571
PIGM	4	0.0346045
APOL1	4	0.0344064
ZNF43	4	0.0342751
TBC1D29	4	0.0321836
STAG3	4	0.0316857
APOPT1	4	0.0313058
LCE3D	4	0.0307739
OR11H6	4	0.0300238
DCC	4	0.028434
MPP3	4	0.0283604
RPGRIP1	4	0.0280949
AQP1	4	0.0250486
SMYD5	4	0.024456
PVRIG	4	0.0242388
IGFL4	4	0.0226474
MAPKAPK3	4	0.020127
FER	4	0.0190178
PLAT	4	0.0189286
PRB2	4	0.0169295
DUSP12	4	0.0164287
CLDN22	4	0.0159729
DHX57	4	0.0150319
ST8SIA2	4	0.0148742
NCOR1	4	0.014476
ZNF646	4	0.012829
IPP	4	0.0126753
POLD4	4	0.0116801
SPHAR	2	0.0115122
FOXR1	4	0.00969975
PAPD7	4	0.0086135
ELOVL7	4	0.00626768
MVB12A	4	0.00314472
MRPS27	4	0.00251345
BARHL1	4	0.00195898
MACROD2	4	0.000212566
DHX8	4	0
ABCE1	4	0
UXT	4	0
PSMB2	4	0
RPL18A	4	0
PCNA	4	0
NEK7	4	0
PRPF8	4	0
AURKA	4	0
ATP5E	4	0
RPL18	4	0
2018-12-01	4	0
SRSF2	4	0
SNRPD2	4	0
POLR2J3	4	0
RUVBL1	4	0
LSM6	4	0
POLR2B	4	0
POLR2J	4	0
CDC7	4	0
GPN2	4	0
HINFP	4	0
PSMA6	4	0
CCT7	4	0
RAN	4	0
TRAPPC3	4	0
PSMA7	4	0
PSMC1	4	0
PSMC4	4	0
PSMC5	4	0
RPL37A	4	0
SCD	4	0
LOC100507462	4	0
ETF1	4	0
EIF4A3	4	0
XPO1	4	0
TUT1	4	0
RPS8	4	0
RPL23	4	0
TBC1D3F	4	0
SF3B2	4	0
LSM4	4	0
PSMD8	4	0
BANP	4	0
USP17L13	4	0
KRTAP3-2	4	-1.50109e-05
C17orf89	4	-0.000375
TMEM150B	4	-0.000626672
TBC1D2	4	-0.0023389
ELP2	4	-0.00292395
DEFB118	4	-0.00382518
C2orf27A	4	-0.00489557
CORO2B	4	-0.0049285
RPE65	4	-0.00728148
BCO2	4	-0.00955333
CYP4A22	4	-0.0110664
PRODH2	4	-0.0114098
JUP	4	-0.013061
DOCK4	4	-0.0135287
MC1R	4	-0.0136218
PDP1	4	-0.0150473
CDKN2C	4	-0.0161041
NXPE2	4	-0.0163119
ENTPD6	4	-0.0203385
PLA2G12B	4	-0.022373
OR1L4	4	-0.0233763
C9orf163	4	-0.0249722
OR4D9	4	-0.0251629
LHFPL2	4	-0.0252054
DERL2	4	-0.0255973
CPQ	4	-0.0257928
BBS1	4	-0.0265972
SPTA1	4	-0.0271931
CHD6	4	-0.0272868
KLHL35	4	-0.0273694
PCBP1	4	-0.02826
YEATS2	4	-0.0294056
SOWAHC	4	-0.0295372
FAM169A	4	-0.0298354
SMPD4	4	-0.0305136
CLEC12B	4	-0.03079
MAFK	4	-0.033639
DSC2	4	-0.0349982
PRR14L	4	-0.0363992
PCDH1	4	-0.0381347
NR2F6	4	-0.0391575
SDC2	4	-0.0396344
L3MBTL3	4	-0.0403326
MRPS25	4	-0.0410479
MFN1	4	-0.0414253
PCCA	4	-0.0422438
ADAMTS18	4	-0.0431769
ADGRE5	4	-0.043392
SCGB1C1	4	-0.045413
CFB	4	-0.0457215
ECSIT	4	-0.0461015
ABHD14A	4	-0.0467704
C7orf77	4	-0.0472499
MARVELD3	4	-0.0484661
TMPRSS2	4	-0.048494
FUNDC1	4	-0.0491873
SOD2	4	-0.0494487
NPM3	4	-0.050014
FAM151A	4	-0.0506585
NANOGNB	4	-0.052293
PRMT7	4	-0.0549033
DCUN1D5	4	-0.0550943
ASB5	4	-0.0578657
HYPM	4	-0.0588339
ZNF260	4	-0.0589007
SYNPO2	4	-0.0596834
DLX2	4	-0.0600936
PRSS54	4	-0.0614464
ARRB2	4	-0.0622791
CLDN6	4	-0.063564
MUL1	4	-0.0639936
GIMAP4	4	-0.0659744
KCNIP3	4	-0.0670099
RELA	4	-0.0673972
TMEM80	4	-0.0680322
THEM6	4	-0.0685308
LAPTM4A	4	-0.0686627
CARKD	4	-0.0690361
ADRA1A	4	-0.0694429
CDH16	4	-0.0704723
CCDC110	4	-0.0709138
APBB2	4	-0.0712771
CTDSP2	4	-0.0722642
SLC25A21	4	-0.0737482
HPCA	4	-0.0743663
CPNE8	4	-0.0758963
RSPH6A	4	-0.076769
NUTF2	4	-0.0771365
ZNF519	4	-0.0776191
BCR	4	-0.0780048
CHRM2	4	-0.0783863
LAMP3	4	-0.0788819
CWC25	4	-0.0793735
ARHGAP30	4	-0.0794949
SRFBP1	4	-0.0800368
CCDC92	4	-0.0804359
CCDC6	4	-0.0816419
RPL30	4	-0.081661
RBM25	4	-0.081661
POLR1A	4	-0.081661
CDC42EP3	4	-0.0821894
CHKA	4	-0.0845576
COL20A1	4	-0.0851418
TYMSOS	4	-0.0861957
DNAJA3	4	-0.0864892
CGB8	4	-0.0872526
EIF2B4	4	-0.0876267
GOLGA6L10	4	-0.087934
PTPN4	4	-0.0901488
PAPOLB	4	-0.0911069
TMEM86A	4	-0.0936989
MAP3K4	4	-0.0946874
ZNF292	4	-0.0968066
LARP4B	4	-0.0973265
CORIN	4	-0.0973902
VPS11	4	-0.0976539
SLC35E3	4	-0.0977082
PPM1E	4	-0.0979548
PHOX2B	4	-0.0990478
TMEM176A	4	-0.101138
C20orf27	4	-0.102003
SART1	4	-0.10281
ACKR2	4	-0.103033
PRR7	4	-0.104418
DENND5B	4	-0.105939
RBM22	4	-0.106949
RPS27	4	-0.106949
CHAF1A	4	-0.106949
PRPF19	4	-0.106949
NECAP1	4	-0.107709
TEX12	4	-0.111781
CMTM1	4	-0.112408
GABARAP	4	-0.112441
SNAPC1	4	-0.114471
ELMO3	4	-0.115277
PHTF1	4	-0.115577
ZNF470	4	-0.117293
ITGBL1	4	-0.117435
KRTAP9-1	4	-0.117758
KDF1	4	-0.118048
GOLGA3	4	-0.119556
SLFN12	4	-0.119832
POPDC3	4	-0.120331
NDUFA9	4	-0.120848
PRR15L	4	-0.123655
VPS8	4	-0.123905
GAB1	4	-0.124535
PATZ1	4	-0.12527
HARBI1	4	-0.126006
ECHDC2	4	-0.127037
ACSF2	4	-0.128911
ZNF148	4	-0.130152
NAT8	4	-0.130714
CDC45	4	-0.13138
RPS20	4	-0.13138
UTP6	4	-0.13138
UTS2R	4	-0.131596
C19orf35	4	-0.132678
PTPN9	4	-0.133487
C10orf12	4	-0.134012
PGBD2	4	-0.134608
C11orf71	4	-0.134682
MYBPC3	4	-0.136657
MT1E	4	-0.140626
AMBRA1	4	-0.141291
B4GALNT1	4	-0.141396
NOXO1	4	-0.141558
GNG8	4	-0.141583
C16orf74	4	-0.142591
ITGB7	4	-0.145764
DCAF12L1	4	-0.146138
NVL	4	-0.146606
AAK1	4	-0.146733
C11orf54	4	-0.147089
STK24	4	-0.147099
PARP4	4	-0.148383
SLC15A4	4	-0.149682
KRTAP17-1	4	-0.150921
BTN3A1	4	-0.15186
RBCK1	4	-0.152256
PNMAL1	4	-0.153425
TC2N	4	-0.154221
CDK1	4	-0.15501
HARS	4	-0.15501
CPNE2	4	-0.156909
BEND2	4	-0.158364
B4GALNT4	4	-0.158772
GATC	4	-0.161757
AKR1C1	4	-0.162024
DDOST	4	-0.162719
WTAP	4	-0.163496
HEATR3	4	-0.165225
EGFL8	4	-0.165414
CYP26A1	4	-0.167528
GDF6	4	-0.167674
SMIM11	4	-0.169039
ZNF726	4	-0.169197
SH3BGRL	4	-0.169771
SALL1	4	-0.171493
PUS10	4	-0.172218
PTBP2	4	-0.172257
GTF3C2	4	-0.173073
ANO10	4	-0.174746
PIGT	4	-0.176028
HIST2H2AB	4	-0.176075
PSMB1	4	-0.177891
SMU1	4	-0.177891
EEF1A1	4	-0.177891
RPS9	4	-0.177891
SF3B4	4	-0.177891
REXO1	4	-0.179971
SLC35B3	4	-0.180405
MTX3	4	-0.182714
PDCD7	4	-0.184235
FAM170A	4	-0.184275
FRMPD2	4	-0.184819
ZBED3	4	-0.186077
IL1RN	4	-0.186502
OTOA	4	-0.187535
LOC100129697	4	-0.188372
EML1	4	-0.18882
TRIB1	4	-0.18975
SCN5A	4	-0.191099
RGS9BP	4	-0.192423
BHLHA15	4	-0.193667
SLC35G5	4	-0.195651
C11orf68	4	-0.196462
TBC1D3B	4	-0.196754
SLAMF6	4	-0.196806
MIF	4	-0.196901
ACYP1	4	-0.19797
METTL25	4	-0.198439
ZDHHC3	4	-0.199195
SLAIN2	4	-0.199411
RRAGA	4	-0.199441
HOXD12	4	-0.200023
CCT5	4	-0.200069
COPE	4	-0.200069
NBAS	4	-0.200069
NARS	4	-0.200069
SLMO2	4	-0.200069
RPS24	4	-0.200069
COL2A1	4	-0.200813
FGFR1	4	-0.201029
SOGA3	4	-0.203263
FAM20A	4	-0.204086
BHLHB9	4	-0.20422
MTERF3	4	-0.204303
MAPK7	4	-0.204949
FAM122C	4	-0.205821
DHX9	4	-0.210465
PAQR5	4	-0.210957
PSMC2	4	-0.213041
HACD1	4	-0.21468
CPT1A	4	-0.215648
ADAMTS19	4	-0.215913
FAM84B	4	-0.21604
TMEM55A	4	-0.216935
ZP4	4	-0.217588
HAL	4	-0.218213
PGA4	4	-0.218961
ANHX	4	-0.219161
ARL4C	4	-0.220937
XAF1	4	-0.221206
PTPRZ1	4	-0.221217
RPS14	4	-0.221585
RPL8	4	-0.221585
PGA5	4	-0.221859
C10orf128	4	-0.221942
MRPL41	4	-0.222845
OR11H2	4	-0.223872
MORC3	4	-0.224773
2018-09-08	4	-0.224982
ZC3H14	4	-0.225722
MGAT4A	4	-0.226322
NHLH1	4	-0.227158
NKX2-3	4	-0.227894
NOP58	4	-0.228329
PCDHB9	4	-0.229251
MAP2K7	4	-0.229579
NOV	4	-0.230494
HTATIP2	4	-0.230761
CYP2C18	4	-0.231254
CD200	4	-0.231841
AGTR2	4	-0.233489
ATP1B4	4	-0.234599
TBX2	4	-0.235419
INPP5D	4	-0.238377
DOCK9	4	-0.238608
RAB9B	4	-0.238663
NAA38	4	-0.240126
CALHM1	4	-0.242405
RPS18	4	-0.242478
RPL34	4	-0.242478
RPL31	4	-0.242478
KPNB1	4	-0.242478
WDR43	4	-0.242478
TMEM38B	4	-0.242961
FBXO24	4	-0.244966
C11orf42	4	-0.245203
NR3C2	4	-0.245231
GUCA1C	4	-0.245545
ORAI2	4	-0.245603
SLC50A1	4	-0.245833
ADAP2	4	-0.246374
MESDC2	4	-0.249088
C9orf40	4	-0.249729
ADAMTS8	4	-0.250102
COX10	4	-0.250155
MAP1LC3C	4	-0.250732
MIOX	4	-0.257321
DAND5	4	-0.258022
DHRS4L1	4	-0.258041
FOXF1	4	-0.25826
FAM19A3	4	-0.259126
ATXN7L3B	4	-0.260631
SRSF11	4	-0.261614
ARL13A	4	-0.26199
LRP4	4	-0.262216
ARL17B	4	-0.262655
TCP1	4	-0.262782
PPAN-P2RY11	4	-0.262782
RPL10	4	-0.262782
PSMB5	4	-0.262782
SF3B5	4	-0.262782
TUBB	4	-0.262782
DNAJB14	4	-0.263779
GABRP	4	-0.264343
PARD6A	4	-0.266056
NDUFA2	4	-0.267979
USB1	4	-0.270022
ZP1	4	-0.270296
SEMA7A	4	-0.27156
TEX26	4	-0.275018
TIGD2	4	-0.275648
HTN1	4	-0.276859
CCDC184	4	-0.277041
NPIPA7	4	-0.278926
CCL22	4	-0.280437
GGNBP2	4	-0.280793
CCDC42	4	-0.281517
SNRPD3	4	-0.282531
SEC22B	4	-0.282531
SSU72	4	-0.282531
PPP2CA	4	-0.282531
SDE2	4	-0.282531
PIGF	4	-0.28356
NFU1	4	-0.283993
NOP56	4	-0.28484
COL25A1	4	-0.284904
POLR3GL	4	-0.285092
COL22A1	4	-0.28692
XKRY	4	-0.287468
CYLC2	4	-0.287814
PLCB4	4	-0.288482
FOXO6	4	-0.288597
GRIN2A	4	-0.290538
LY86	4	-0.290595
RAI1	4	-0.291365
SLC25A26	4	-0.292154
UEVLD	4	-0.294224
OR51D1	4	-0.294226
MCF2L2	4	-0.29432
GDPD4	4	-0.294424
PROCR	4	-0.29456
C2orf74	4	-0.294692
SLC43A2	4	-0.295212
TMEM30B	4	-0.29593
NR2F2	4	-0.296509
CST6	4	-0.296809
RRM1	4	-0.297932
CDC42BPB	4	-0.301533
TRIM24	4	-0.301549
FAM210B	4	-0.301561
RPL7A	4	-0.301753
BIRC5	4	-0.301753
INTS9	4	-0.301753
FILIP1	4	-0.302042
UBE2L6	4	-0.302939
MOBP	4	-0.303091
RANBP1	4	-0.303598
PFKL	4	-0.3048
STK26	4	-0.305104
NUP98	4	-0.305266
GRAP2	4	-0.305789
TPSD1	4	-0.306121
SVIL	4	-0.306409
MSS51	4	-0.307887
ARMC6	4	-0.308164
PYROXD1	4	-0.308177
GNGT2	4	-0.308944
HUNK	4	-0.309094
TRIM59	4	-0.30924
UTP15	4	-0.309271
CD207	4	-0.309978
CEP126	4	-0.310338
FLT1	4	-0.310407
C7orf65	4	-0.311563
AR	4	-0.313079
SBSN	4	-0.314966
IGSF23	4	-0.317753
SEMA3E	4	-0.317994
SEMA6C	4	-0.318161
HBEGF	4	-0.319435
DUT	4	-0.319847
KCNK3	4	-0.320364
ATP6V1B2	4	-0.320477
PHB2	4	-0.320477
KIF11	4	-0.320477
PROSER3	4	-0.320628
RBMY1J	4	-0.320635
MPDU1	4	-0.321871
ACAP2	4	-0.322847
OAF	4	-0.323149
TIMD4	4	-0.325563
DOPEY2	4	-0.325999
PCTP	4	-0.326225
B3GNT2	4	-0.326506
BCL6B	4	-0.326592
PDF	4	-0.327334
ZNF429	4	-0.327715
OR13D1	4	-0.328189
PIAS2	4	-0.329648
ZDHHC18	4	-0.330623
UBE3C	4	-0.330789
PRKRIP1	4	-0.331046
ZFAT	4	-0.331112
ATP6V0A4	4	-0.33123
UPF2	4	-0.331252
IGFBPL1	4	-0.331598
PDXP	4	-0.331607
MYH14	4	-0.332466
ZBTB41	4	-0.332726
METAP1	4	-0.333395
CEACAM16	4	-0.338349
THOC3	4	-0.338727
H3F3A	4	-0.338727
RTF1	4	-0.338727
DHX15	4	-0.338727
KIAA0430	4	-0.338974
CATSPERD	4	-0.340858
C6orf10	4	-0.341616
APOC3	4	-0.342379
CCDC141	4	-0.343215
GOLGA8B	4	-0.343422
SPANXC	4	-0.344125
NDRG2	4	-0.344159
KIAA1024	4	-0.345104
NOG	4	-0.345219
ALDH1A1	4	-0.346681
HINT3	4	-0.347214
ATP5SL	4	-0.347678
GABPB1	4	-0.347816
TTC7B	4	-0.349602
C11orf52	4	-0.350149
SV2C	4	-0.351274
NTSR1	4	-0.352578
CCT6A	4	-0.352965
ECD	4	-0.352965
CSN1S1	4	-0.353087
NPDC1	4	-0.354142
RPL17	4	-0.356526
SPC24	4	-0.356526
PLK1	4	-0.356526
CXCR2	4	-0.356625
SIGLEC5	4	-0.356728
NUTM1	4	-0.358103
GYG1	4	-0.359984
ZNF157	4	-0.360068
ISLR2	4	-0.360262
DDT	4	-0.360371
AIMP1	4	-0.360873
GATAD2B	4	-0.362223
CALN1	4	-0.3625
RANBP6	4	-0.365497
C17orf85	4	-0.365538
RNF103-CHMP3	4	-0.365553
AMDHD1	4	-0.366821
ABHD3	4	-0.366904
FUT10	4	-0.368155
LY6G5B	4	-0.371403
KIF20A	4	-0.373042
HCAR2	4	-0.373495
FBXO41	4	-0.373772
CT47A8	4	-0.373897
NSA2	4	-0.373897
DCTN6	4	-0.373897
HPS4	4	-0.374939
GPRC5B	4	-0.375053
FEZF2	4	-0.375421
PAFAH1B1	4	-0.375931
TSR3	4	-0.376405
FNIP2	4	-0.376632
SDCCAG8	4	-0.376938
C10orf2	4	-0.378741
SPSB2	4	-0.380321
MYD88	4	-0.380444
TOMM6	4	-0.380575
SCARF1	4	-0.381187
PRAM1	4	-0.381242
PARG	4	-0.383279
IMPG1	4	-0.383331
ZNF222	4	-0.383385
GAL	4	-0.384114
SLC9A2	4	-0.384151
DDX58	4	-0.384292
ZNF18	4	-0.38462
CNOT6	4	-0.385279
CCDC3	4	-0.385701
COQ6	4	-0.38673
PAGE4	4	-0.387184
SHISA2	4	-0.387535
MAD2L1BP	4	-0.387719
C3	4	-0.387822
HELZ2	4	-0.388124
PIK3CA	4	-0.388847
QARS	4	-0.390859
MAK16	4	-0.390859
SETD8	4	-0.390859
SUPT6H	4	-0.390859
CD151	4	-0.391468
VILL	4	-0.392069
ATRIP	4	-0.392073
CDK9	4	-0.394162
LOC403312	4	-0.395418
HIST1H4F	4	-0.395576
RGS9	4	-0.395822
FAM155B	4	-0.397438
PDRG1	4	-0.397488
VWDE	4	-0.399569
SRSF7	4	-0.400138
RPL26	4	-0.400138
SWSAP1	4	-0.400187
DLG1	4	-0.40305
SCAF11	4	-0.40318
SDHB	4	-0.403254
TMEM26	4	-0.4045
SLC6A5	4	-0.404883
ZC3H18	4	-0.405611
TEN1	4	-0.405794
APOL6	4	-0.406848
CCDC103	4	-0.407079
RPL13A	4	-0.407431
KLB	4	-0.40822
B3GALTL	4	-0.409071
CLIC3	4	-0.410303
IFNA2	4	-0.410702
PPIL3	4	-0.412299
CYFIP2	4	-0.41231
MND1	4	-0.41271
CTSB	4	-0.413231
CDKN1C	4	-0.413345
ATP6V1B1	4	-0.41413
EFNB3	4	-0.414223
C8orf31	4	-0.415076
MC2R	4	-0.415825
MYO19	4	-0.416123
C14orf93	4	-0.417709
ZNF658	4	-0.417711
ADGRL1	4	-0.417855
PPFIA1	4	-0.419628
FGL1	4	-0.420031
RANBP3	4	-0.420243
RPUSD1	4	-0.420872
RPL19	4	-0.423632
RPS13	4	-0.423632
YARS	4	-0.423632
THAP8	4	-0.424108
CFAP126	4	-0.426192
RNASE13	4	-0.427087
SLN	4	-0.427473
TBX22	4	-0.428056
TET3	4	-0.429606
OPCML	4	-0.429927
RDM1	4	-0.430254
CPSF4L	4	-0.430362
TCERG1L	4	-0.431199
TLL2	4	-0.431272
ACVR2B	4	-0.432655
DNAJB6	4	-0.433129
MIS12	4	-0.433133
SH2D3A	4	-0.434235
PLAC8	4	-0.435048
RPL37	4	-0.437541
LTV1	4	-0.439476
CNTNAP3	4	-0.440271
WDR74	4	-0.440674
POLR2A	4	-0.440674
TIGD7	4	-0.442712
DVL2	4	-0.443104
CLHC1	4	-0.443213
MATN2	4	-0.443663
FAM117B	4	-0.443763
KIAA1462	4	-0.446382
CD7	4	-0.446994
DSCR3	4	-0.447881
CNTNAP1	4	-0.44811
CD163	4	-0.448132
MRPL15	4	-0.449162
HOXC4	4	-0.450841
ST6GALNAC5	4	-0.451442
BUD31	4	-0.451856
C21orf62	4	-0.45228
HSPB3	4	-0.452963
FAM135A	4	-0.453048
GJC1	4	-0.453572
DLGAP5	4	-0.45498
PSMA3	4	-0.45498
MTBP	4	-0.45498
RPL24	4	-0.45498
KRBA2	4	-0.455191
MED14	4	-0.455558
SIRPD	4	-0.456225
KRT13	4	-0.458532
MBNL1	4	-0.4598
GSR	4	-0.4606
TBR1	4	-0.460839
FMN1	4	-0.461804
NCBP1	4	-0.462851
RRP12	4	-0.462851
RNF157	4	-0.463495
FGD6	4	-0.463767
DYNLRB1	4	-0.464063
OVOL1	4	-0.464787
SLIT2	4	-0.464955
NME1	4	-0.465091
FBN2	4	-0.46529
FTSJ1	4	-0.465346
KCNQ5	4	-0.466459
IL17F	4	-0.466644
ATE1	4	-0.466977
PCED1A	4	-0.468834
GRM7	4	-0.469123
TMCO4	4	-0.469421
DYNC1H1	4	-0.470158
AP2S1	4	-0.471046
C2orf61	4	-0.471218
MSTO1	4	-0.47229
LGALS3	4	-0.47235
MORC2	4	-0.472517
TRAM1L1	4	-0.472784
MAGED1	4	-0.473163
SMIM7	4	-0.473165
GDAP1	4	-0.473382
GPR155	4	-0.47547
WDR1	4	-0.475487
KY	4	-0.476624
TAC3	4	-0.47697
RUVBL2	4	-0.480845
AFF3	4	-0.480941
CDC23	4	-0.4826
DPM2	4	-0.482746
RNF166	4	-0.4839
SEC61B	4	-0.484529
MTHFD2L	4	-0.484606
ARHGAP31	4	-0.484768
HR	4	-0.484801
LOC100130370	4	-0.484871
SFPQ	4	-0.484955
PSMD2	4	-0.484955
PMF1	4	-0.485023
EIF3CL	4	-0.485023
CDKL1	4	-0.485157
ZNF93	4	-0.486014
LRRC7	4	-0.486257
SLC25A27	4	-0.486288
FCHSD1	4	-0.486465
RARRES3	4	-0.487741
GMFG	4	-0.489174
KRT3	4	-0.490499
ABCB1	4	-0.490685
SIRT1	4	-0.491165
TFAM	4	-0.49124
CCNB1IP1	4	-0.492868
TREX2	4	-0.493106
RGMA	4	-0.493216
UCP1	4	-0.493546
VPS4B	4	-0.493769
GLB1	4	-0.495342
WNT8A	4	-0.495902
OR10X1	4	-0.496315
SLC38A4	4	-0.497192
COX6A2	4	-0.49741
C19orf71	4	-0.497578
C8orf48	4	-0.497676
OR4D6	4	-0.497677
S100A7	4	-0.498135
XAB2	4	-0.498368
NUP93	4	-0.498418
SLC15A5	4	-0.49846
C2orf72	4	-0.49932
NUF2	4	-0.499587
CRYGN	4	-0.499596
PRKAB1	4	-0.500185
CXCR3	4	-0.500501
C7orf55	4	-0.500572
SLC38A9	4	-0.501505
RTN4RL2	4	-0.501602
RYK	4	-0.503207
GRHL2	4	-0.503279
[truncated: 17,116 more rows]
