# Supplementary material for: C-tag TNF: a reporter system to study TNF shedding
Source: J Biol Chem. 2021 Jan 13;295(52):18065–75. doi: 10.1074/jbc.RA120.015248 (PMC7939438; doi:10.1074/jbc.RA120.015248)
Supplement: Supplementary file 1 [file mmc1.zip › 162303_2_supp_612280_qs700n.xls]

## Sheet: Primer and gRNA sequences
Illumina sequencing primers
Lenti guide fwd 0nt stagger	ACACTCTTTCCCTACACGACGCTCTTCCGATCTTTGTGGAAAGGACGAAACACCG
lenti guide fwd 1nt stagger	ACACTCTTTCCCTACACGACGCTCTTCCGATCTCTTGTGGAAAGGACGAAACACCG
lenti guide fwd 2nt stagger	ACACTCTTTCCCTACACGACGCTCTTCCGATCTGCTTGTGGAAAGGACGAAACACCG
lenti guide fwd 3nt stagger	ACACTCTTTCCCTACACGACGCTCTTCCGATCTAGCTTGTGGAAAGGACGAAACACCG
lenti guide fwd 4nt stagger	ACACTCTTTCCCTACACGACGCTCTTCCGATCTCAACTTGTGGAAAGGACGAAACACCG
lenti guide fwd 6nt stagger	ACACTCTTTCCCTACACGACGCTCTTCCGATCTTGCACCTTGTGGAAAGGACGAAACACCG
lenti guide fwd 7nt stagger	ACACTCTTTCCCTACACGACGCTCTTCCGATCTACGCAACTTGTGGAAAGGACGAAACACCG
lenti guide fwd 8nt stagger	ACACTCTTTCCCTACACGACGCTCTTCCGATCTGAAGACCCTTGTGGAAAGGACGAAACACCG
lenti guide rev	GTGACTGGAGTTCAGACGTGTGCTCTTCCGATCTTCTACTATTCTTTCCCCTGCACTGT
PCR2_fwd	AATGATACGGCGACCACCGAGATCTACACTCTTTCCCTACACGACG
PCR2_rev	CAAGCAGAAGACGGCATACGAGATNNNNNNNNGTGACTGGAGTTCAGACGTGTG
(where NNNNNNN indicates the Illumina barcode region).
gRNA sequences (PAM sequence in bold)
ADAM17	GGAGCAGAACATGATCCGGATGG
ADAM10	ATTTCAACCTACGAATGAAGAGG
FURIN	GTGGTCTCCATTCTGGACGATGG
RHBDF2	GCGGCACTACGGCCTCGGCGTGG
Primers used for genotyping of CRISPR KO cells
ADAM17 fwd	GTAGGTGATGGCTGGATATTGAG
ADAM17 rev	TACACAGCCTCTTTCCAAACCAC
ADAM10 fwd	GTCCAGTGTAAATATGAGAGGTATC
ADAM10 rev	GTCAGCGTATTTCACAAATAGAC
FURIN fwd	TAGACACACCTCAGCAGGGATCA
FURIN rev	GTTTTACGGGGGCAAAGGGATTC
RHBDF2 fwd	CATCCCCACCAGGAAGGAGTATG
RHBDF2 rev	GCCCAGAGGAATTTGGAACCTTC
